# Supplementary material for: Fit for genomic and proteomic purposes: Sampling the fitness of nucleic acid and protein derivatives from formalin fixed paraffin embedded tissue
Source: PLoS One. 2017 Jul 25;12(7):e0181756. doi: 10.1371/journal.pone.0181756 (PMC5526578; doi:10.1371/journal.pone.0181756)
Supplement: S1 File — (XLSX) [file pone.0181756.s001.xlsx]

## Sheet: Sheet1
Accession ID Number	Cancer	Time Period	Agilent 2200 TapeStation
			Genomic DNA analysis				Cancer Key		Time Period Key
			Size [bp]	From [bp]	To [bp]		1 = Papillary		1 = 1990-2001
1027840	1	1	837	141	23879		2 = Adenocarcinoma		2 = 2002-2013
1010020	1	1	734	619	19552		3 = Squamous
1005790	1	1	ND
1030090	1	1	ND
1029480	1	1	815	143	19891
1029340	1	1	ND
1035790	1	1	1943	1563	>60000
1033230	1	1	921	691	>60000
1031810	1	1	900	143	>60000
1037680	1	1	684	146	15981
1037660	1	1	788	497	1388
1036850	1	1	ND
1042450	1	1	989	946	1007
1041310	1	1	882	852	920
1040650	1	1	ND
1051440	1	1	812	223	846
1046010	1	1	727	697	739
1044620	1	1	1033	144	>60000
1053173	1	1	ND
1052710	1	1	194	145	306
1058571	1	2	1702	1636	11678
1058254	1	2	ND
1053635	1	2	880	851	1213
1058942	1	2	840	805	855
1058920	1	2	774	742	808
1058746	1	2	993	951	1028
1060753	1	2	ND
1060081	1	2	ND
1060039	1	2	908	869	940
1061145	1	2	ND
1061096	1	2	2242	1820	2659
1061090	1	2	1707	1665	1735
1061154	1	2	ND
1061152	1	2	417	293	578
			2085	1649	2131
1061147	1	2	1850	1515	1866
1061144	1	2	1766	325	>60000
1061221	1	2	1924	337	2286
1061196	1	2	1794	1532	>60000
1058570	1	2	632	274	808
1059992	1	2	1322	1299	1380
1006940	2	1	401	149	2484
1005480	2	1	1134	866	>60000
1004200	2	1	394	139	3230
1021840	2	1	315	129	3316
1021320	2	1	516	140	9446
1011570	2	1	473	127	5975
1029340	2	1	ND
1028110	2	1	835	145	19463
1022200	2	1	465	142	4707
1031090	2	1	ND
1030880	2	1	738	148	>60000
1029530	2	1	712	137	15025
1042650	2	1	749	147	14748
1038530	2	1	532	148	9350
1037730	2	1	496	149	3112
1053537	2	1	807	639	5529
1043660	2	1	657	145	10651
1043030	2	1	456	223	476
1053607	2	1	ND
1053589	2	1	ND
1058669	2	2	214	143	301
			462	301	3850
1057047	2	2	527	141	12786
1060019	2	2	1052	144	14621
1061307	2	2	521	498	545
1061308	2	2	1625	227	>60000
1061242	2	2	1442	308	7105
1060031	2	2	1619	503	5037
1060556	2	2	521	421	543
1060029	2	2	1292	391	3997
1060026	2	2	857	820	3637
1059991	2	2	1271	1008	1328
1059842	2	2	ND
1058752	2	2	1159	895	5993
1058686	2	2	794	668	5206
1054973	2	2	ND
1057623	2	2	971	224	6107
1051840	2	2	564	141	5068
1054232	2	2	692	144	5838
1009400	3	1	1086	1037	1344
1008910	3	1	656	145	5848
1005110	3	1	457	145	3293
1019920	3	1	589	168	757
1017770	3	1	ND
1009780	3	1	1002	958	1048
1029390	3	1	539	139	5566
1028130	3	1	189	150	1205
1025500	3	1	ND
1041400	3	1	668	143	3937
1041150	3	1	1302	879	3204
1037200	3	1	447	131	5857
1046080	3	1	ND
1045550	3	1	813	145	12509
1042550	3	1	527	142	2976
1054940	3	1	ND
1046470	3	1	441	133	3457
1046400	3	1	ND
1030180	3	1	625	257	815
1038190	3	1	100	49	285
1059840	3	2	433	143	3950
1056513	3	2	692	262	840
1061699	3	2	ND
1061187	3	2	1092	148	15343
1061151	3	2	1979	1899	2057
1061088	3	2	2427	550	>60000
1060977	3	2	ND
1060974	3	2	555	531	574
1060747	3	2	1928	274	>60000
1060558	3	2	ND
1060034	3	2	ND
1059786	3	2	1251	263	9580
1058935	3	2	ND
1057617	3	2	1536	295	51158
1057297	3	2	ND
1055925	3	2	950	138	>60000
1054995	3	2	643	143	7080
1054952	3	2	958	147	975
1054235	3	2	540	151	4892
1053361	3	2	933	890	980
